# Supplementary material for: Metabolic Footprints of Burkholderia Sensu Lato Rhizosphere Bacteria Active against Maize Fusarium Pathogens
Source: Microorganisms. 2021 Sep 29;9(10):2061. doi: 10.3390/microorganisms9102061 (PMC8538949; doi:10.3390/microorganisms9102061)
Supplement: Supplementary file 1 [file microorganisms-09-02061-s001.zip]

Archive with 1 entries (1 files):
- microorganisms-1359620-supplementary.pdf
